# Supplementary material for: Genetic predisposition to impaired metabolism of the branched chain amino acids, dietary intakes, and risk of type 2 diabetes
Source: Genes Nutr. 2021 Nov 2;16:20. doi: 10.1186/s12263-021-00695-3 (PMC8561969; doi:10.1186/s12263-021-00695-3)
Supplement: Supplementary file 1 — Additional file 1: Supplementary Table 1. Characteristics of genetic variants associated with BCAA metabolism. [file 12263_2021_695_MOESM1_ESM.xlsx]

## Sheet: Sheet1
Supplementary Table 1 Characteristics of genetic variants associated with BCAA metabolism
SNP	Chromosome	Nearest gene	Minor allele	Major allele	Frequency of minor allele, %
rs10211524	2	SLC1A4	G	A	0.227
rs1440581	4	PPM1K	C	T	0.472
rs2242400	12	BCAT1	G	A	0.244
rs7678928	4	PPM1K	T	C	0.359
rs9637599	4	PPM1K	C	A	0.299
