# Supplementary material for: Genetic predisposition to impaired metabolism of the branched chain amino acids, dietary intakes, and risk of type 2 diabetes
Source: Genes Nutr. 2021 Nov 2;16:20. doi: 10.1186/s12263-021-00695-3 (PMC8561969; doi:10.1186/s12263-021-00695-3)
Supplement: Supplementary file 2 — Additional file 2: Supplementary Table 2. Characteristics on baseline of nested case-control participants by by genetic risk score. [file 12263_2021_695_MOESM2_ESM.xlsx]

## Sheet: Sheet1
Supplementary Table 2 Characteristics on baseline of nested case-control participants by genetic risk score
	GRS		P value*
	<4(n=429)	≥4(n=439)
T2D cases [n,(%)]	219(51.0)	215(49.0)	0.29
Age(years)	51.9 (8.8)	51.6(8.8)	0.63
Male [n,(%)]	153(35.7)	181(41.2)	0.053
BMI(kg/m2)	25.3(3.8)	25.5(3.7)	0.50
Waist circumferences (cm)	87.1(9.9)	87.9(9.9)	0.23
Current smokers [n,(%)]	66(15.4)	89(20.3)	0.046
Current drinkers [n,(%)]	154(35.9)	177(40.3)	0.18
Exercised regularly [n,(%)]	202(47.1)	205(46.7)	0.91
Energy intake(kJ/day)	9730.1(177.3)	10203.0 (173.5)	0.055
Family history of T2D [n,(%)]	57(13.2)	86(19.6)	0.022
Hypertension [n,(%)]	106(24.9)	105(23.9)	0.73
Hyperlipid [n,(%)]	112(26.5)	109(25.0)	0.62
Coronary [n,(%)]	98(22.8)	84(19.1)	0.18
Dietary BCAAs(mg/g protein)
Total BCAAs	207.3(40.7)	210.6(38.7)	0.22
Isoleucine	51.7(9.2)	52.4(8.7)	0.20
Leucine	97.3(21.2)	98.9(20.2)	0.24
Valine	58.3(10.4)	59.2(9.8)	0.21
Circulating BCAAs (µmol/L)
Total BCAAs	140.1(28.2)	144.5(28.4)	0.023
Isoleucine	24.0(9.0)	24.6(9.8)	0.34
Leucine	15.8(7.0)	16.0(8.7)	0.74
Valine	100.3(23.3)	103.9(22.0)	0.02
Protein(g/day)	72.6(35.4)	75.6(43.2)	0.27
Fat(g/day)	73.4(27.8)	77.8(33.1)	0.036
Carbohydrate(g/day)	358.9(145.8)	374.3(153.5)	0.13
HbA1c(%)	5.9(1.0)	5.9(1.0)	0.93
Fast glucose(mmol/l)	5.5(2.0)	5.6(2.2)	0.32
Data represent the mean ± SD or number (%).
BCAAs, branched chain amino acids; BMI, body mass index; T2D, type 2 diabetes.
*P values were calculated by using the general linear model for continuous variables and chi-square tests for categorical variables.
