# Supplementary material for: Genetic predisposition to impaired metabolism of the branched chain amino acids, dietary intakes, and risk of type 2 diabetes
Source: Genes Nutr. 2021 Nov 2;16:20. doi: 10.1186/s12263-021-00695-3 (PMC8561969; doi:10.1186/s12263-021-00695-3)
Supplement: Supplementary file 3 — Additional file 3: Supplementary Table 3. Tertiles of dietary BCAAs in relation to HbA1c of nested case-control participants. [file 12263_2021_695_MOESM3_ESM.xlsx]

## Sheet: Sheet1
Supplementary Table 3 Tertiles of dietary BCAAs in relation to HbA1c of nested case-control participants†
	T1(n=289)	T2(n=290)	T3(n=289)	Effect size	P for trend
Dietary BCAAs(mg/g protein)
Total BCAAs	5.79(0.92)	5.92(0.94)	6.11(1.21)*	0.14(0.047)	0.003
Isoleucine	5.78(0.92)	5.93(0.94)	6.11(1.21)*	0.14(0.047)	0.004
Leucine	5.78(0.92)	5.92(0.94)	6.11(1.21)*	0.14(0.047)	0.003
Valine	5.82(0.88)	5.90(0.99)	6.11(1.21)*	0.12(0.047)	0.013
General linear model was used for estimation of mean (SD) for HbA1c (%) and linear regression model for β coefficient (SE)
BCAAs, branched chain amino acids; GRS, genetic risk score; T2D, type 2 diabetes.
† Results were adjusted for age, sex, BMI, waist circumference, current drinkers, current smokers, physical activity, diabetes treatment, cardiovascular disease, fruit intakes, poultry intakes and total energy intakes.
*comparing to the lowest group, P < 0.05.
