# Supplementary material for: Genetic predisposition to impaired metabolism of the branched chain amino acids, dietary intakes, and risk of type 2 diabetes
Source: Genes Nutr. 2021 Nov 2;16:20. doi: 10.1186/s12263-021-00695-3 (PMC8561969; doi:10.1186/s12263-021-00695-3)
Supplement: Supplementary file 4 — Additional file 4: Supplementary Table 4. Circulating level of BCAAs according GRS in thirds of nested case-control participants. [file 12263_2021_695_MOESM4_ESM.xlsx]

## Sheet: Sheet1
Supplementary Table 4 Circulating level of BCAAs according GRS in thirds of nested case-control participants†
Circulating BCAAs(µmol/L)	GRS		Effect size	P value
	<4(n=429)	≥4(n=439)
Total BCAAs	137.74 (31.0)	143.10(32.3)*	6.27(2.48)	0.012
Isoleucine	24.23 (9.54)	25.29(11.11)	1.13(0.85)	1.18
Leucine	16.12(7.48)	16.65(9.79)	0.30(0.73)	0.68
Valine	97.40(25.31)	101.15(24.47)*	4.99(1.99)	0.013
The general linear model was used for estimation of mean (SD) for circulating BCAAs(µmol/L) and linear regression model for β coefficient (SE)
BCAAs, branched chain amino acids; GRS, genetic risk score.
† Results were adjusted for age, sex, BMI, waist circumference, current drinkers, current smokers, physical activity, diabetes treatment, cardiovascular disease, fasting glucose, branched chain amino acids intake, fat intakes, animal protein intakes, fruit intakes, poultry intakes and total energy intakes
∗ comparing to the lowest GRS group, P < 0.05.
